# Supplementary material for: Understanding the Views of Health Care Professionals on the Usability and Utility of Virtual Reality Multidisciplinary Team Meetings: Usability and Utility Study
Source: JMIR XR Spat Comput. 2025 Feb 14;2:e60651. doi: 10.2196/60651 (PMC12671323; doi:10.2196/60651)
Supplement: Multimedia Appendix 2 [file xr-v2-e60651-s002.xlsx]

## Sheet: Sheet1
SUS
		Q 1	Q 2	Q 3	Q 4	Q 5	Q 6	Q 7	Q 8	Q 9	Q 10		X	Y	X0	Y0	SUS	Grade
	P1 1	5	2	4	4	5	1	5	1	5	2		24	10	19	15	85	A
	P1 2	4	1	5	4	5	1	4	1	4	1		22	8	17	17	85	A
	Pt 3	4	2	5	4	4	2	5	1	4	4		22	13	17	12	72.5	B
	Pt 4	3	1	4	1	3	1	3	2	4	1		17	6	12	19	77.5	B
	Pt 5	3	2	4	5	5	2	4	2	5	5		21	16	16	9	62.5	D
	Pt 6	2	1	3	5	3	1	3	1	1	3		12	11	7	14	52.5	D
	Pt 7	4	2	5	1	3	1	4	1	5	1		21	6	16	19	87.5	A
	Pt 8	4	2	3	2	5	2	4	2	3	3		19	11	14	14	70	B
	Pt 10	4	2	4	4	5	2	4	4	2	4		19	16	14	9	57.5	D
	Pt 11	3	2	4	4	4	2	2	3	3	4		16	15	11	10	52.5	D
	Pt 12	4	1	5	3	5	2	5	2	4	1		23	9	18	16	85	A
	Part 12	4	2	4	2	4	1	4	2	4	1		23	9	18	16	85	A
		3.666667	1.666667	4.166667	3.25	4.25	1.5	3.916667	1.833333	3.666667	2.5						72.70833
		3.041667
Heuristics
		Hu1	Hu2	Hu3	Hu4	Hu5	Hu6	Hu7	Hu8	Hu9	Hu10	Hu11	Hu12		Total
	Pt 1	0	0	0	1	0	2	0	0	0	2	0	0		5
	Pt 2	0	2	1	0	0	0	0	0	1	0	0	0		4
	Pt 3	0	0	0	0	0	0	0	0	0	0	0	0		0
	Pt 4	2	0	0	0	2	0	1	2	1	2	0	2		12
	Pt 5	3	2	4	4	3	0	0	0	0	0	0	0		8
	Pt 6	0	3	2	0	0	0	0	0	0	0	0	2		7
	Pt 7	0	0	0	1	1	0	0	1	0	0	0	0		3
	Pt 8	2	3	2	3	3	2	3	3	2	3	3	3		32
	Pt 10	0	0	0	0	0	0	0	0	0	0	0	0		0
	Pt 11	0	1	2	0	0	0	0	0	1	2	0	0		6
	Pt 12	0	1	1	0	1	0	0	0	0	2	0	1		6
	Part 12	0	0	0	0	0	0	0	0	0	0	0	0		0
	Average	0.583333	1	0.727273	0.454545	0.833333	0.363636	0.363636	0.545455	0.454545	1	0.272727	0.727273
	Average	0.61048
		No problem	Cosmic	minor	major	catastrophe		total	mean
	Hures 1	9	0	2	1	0		3	0.75
	Hures 2	6	2	2	2	0		6	1.5
	Hures 3	6	2	3	0	1		6	1.5
	Hures 4	8	2	0	1	1		4	1
	Hures 5	7	2	1	2	0		5	1.25
	Hures 6	10	0	2	0	0		2	0.5
	Hures 7	10	1	0	1	0		2	0.5
	Hures 8	9	1	1	1	0		3	0.75
	Hures 9	8	3	1	0	0		4	1
	Hures 10	7	0	4	1	0		5	1.25
	Hures 11	11	0	0	1	0		1	0.25
	Hures 12	8	1	2	1	0		4	1
									0.931818
